# Supplementary material for: Heat-Induced Hatching of Red-Eyed Treefrog Embryos: Hydration and Clutch Structure Increase Behavioral Thermal Tolerance
Source: Integr Org Biol. 2022 Sep 28;4(1):obac041. doi: 10.1093/iob/obac041 (PMC9555205; doi:10.1093/iob/obac041)
Supplement: obac041_Supplemental_File [file obac041_supplemental_file.zip › Supplementary material.xlsx]

## Sheet: Table S1
Table S1. Data by trial
Sibship	Structure	Hydration	Category	Temperature Period	Duration (min)	Test Eggs	Eggs Hatched	Hatching Rate (%Eggs/hour)	Increase in Hatching Rate (%Eggs/h)	Initial Mean Temperature (°C)	Final Mean Temperature (°C)	Heating Rate (°C/min)	Mean Leaf Temperature, Initial (°C)	Mean Leaf Temperature, Final (°C)	Leaf Heating Rate (°C/min)	Mean Initial Diameter (mm)	Mean Initial Volume (µL)	Mean Volume Loss Rate (µL/min)	Mean Volume Lost (µL)	Jelly Thickness Lost (mm)	Initial Jelly Thickness (mm)	Final Jelly Thickness (mm)	Number Dead	Proportion Dead
26	clutch	dry	CD	heated	140	31	19	26.2673	23.1423	26.6	39.55	0.0925	27.3	45.46	0.129714	4.41944	45.6584	0.116891	16.3648	1	3	2	0	0
27	clutch	dry	CD	heated	165	51	32	22.8164	22.8164	25.67	39.69	0.0849697	26.59	51.11	0.148606	4.1908	39.2485	0.121601	20.0642	2	3	1	0	0
32	clutch	dry	CD	heated	66	38	27	64.5933	59.5933	27.47	39.01	0.174848	28.97	51.26	0.337727	3.5427	24.794	0.108726	7.1759	0.5	1	0.5	0	0
35	clutch	dry	CD	heated	184	39	27	22.5753	22.5753	26.51	39.79	0.0721739	27.24	53.11	0.140598	4.04906	35.4555	0.0677729	12.4702	1	2	1	0	0
45	clutch	dry	CD	heated	55	13	13	109.091	109.091	27.02	37.99	0.199455	27.76	46.79	0.346	3.93175	32.2443	NA	NA	1	2	1	0	0
83	clutch	dry	CD	heated	218	39	31	21.8772	21.8772	25.64	39.79	0.0649083	26.64	49.98	0.107064	4.5317	49.4514	0.124045	27.0418	3	4	1	3	0.0769231
90	clutch	dry	CD	heated	229	35	35	26.2009	23.4231	26.22	37.96	0.0512664	27.08	49.31	0.0970742	4.31421	42.3408	NA	NA	0.5	0.5	0	0	0
129	clutch	dry	CD	heated	109	44	43	53.7948	51.5221	25.85	37.66	0.108349	27.18	45.2	0.165321	4.1081	37.2785	NA	NA	0.5	1	0.5	0	0
25	clutch	wet	CW	heated	330	33	24	13.2231	13.2231	25.98	39.2	0.0400606	26.41	53.92	0.0833636	6.5632	151.053	0.331032	109.241	5	10	5	0	0
31	clutch	wet	CW	heated	248	27	13	11.6487	11.6487	26.14	39.98	0.0558065	26.57	54.84	0.113992	5.797	103.255	0.16906	41.9269	4	6	2	4	0.148148
89	clutch	wet	CW	heated	391	35	14	6.13811	6.13811	26.22	38.99	0.0326598	26.25	50	0.0607417	6.55874	150.34	0.251777	98.4448	4	8	4	8	0.228571
94	clutch	wet	CW	heated	287	38	14	7.70218	7.70218	26.2	38.99	0.0445645	26.42	50.57	0.0841463	6.67545	157.01	0.237433	68.1433	2	7	5	3	0.0789474
128	clutch	wet	CW	heated	197	34	9	8.06211	8.06211	25.58	39.23	0.0692893	27.71	54.62	0.136599	6.46558	143.671	0.378161	74.4977	2	5	3	2	0.0588235
143	clutch	wet	CW	heated	255	30	6	4.70588	4.70588	25.59	39.41	0.0541961	25.8	52.89	0.106235	6.43456	141.693	0.256327	65.3634	4	10	6	4	0.133333
47	egg-group	dry	ED	heated	78	13	13	76.9231	76.9231	26.38	31.85	0.0701282				3.854	30.2565	0.304248					0	0
55	egg-group	dry	ED	heated	109	12	12	55.0459	55.0459	26.4	28.71	0.0211927				4.21292	39.3557	0.12793					0	0
107	egg-group	dry	ED	heated	174	13	13	34.4828	34.4828	26.62	31.5	0.028046				3.65331	25.9517	0.0582605					0	0
111	egg-group	dry	ED	heated	153	12	12	39.2157	39.2157	26	29.64	0.0237908				4.46742	47.3641	0.18116					0	0
154	egg-group	dry	ED	heated	56	12	12	107.143	107.143	24.86	32.09	0.129107				3.80775	29.0855	0.233211					0	0
159	egg-group	dry	ED	heated	61	11	11	98.3607	90.0273	25.89	32.68	0.111311				3.76682	28.128	0.131585					1	0.0909091
162	egg-group	dry	ED	heated	116	12	12	51.7241	51.7241	26.04	31.93	0.0507759				3.79433	28.8745	0.165756					0	0
48	egg-group	wet	EW	heated	288	9	9	20.8333	20.8333	27.75	35.08	0.0254514				6.66556	157.172	0.39634					0	0
54	egg-group	wet	EW	heated	258	9	9	23.2558	23.2558	26.86	33.3	0.0249612				5.56722	91.3082	0.288791					0	0
106	egg-group	wet	EW	heated	291	9	9	20.6186	20.6186	25.79	31.96	0.0212027				6.06022	117.341	0.238673					0	0
112	egg-group	wet	EW	heated	285	9	9	21.0526	21.0526	26.13	32.44	0.0221404				6.521	146.439	0.298911					0	0
160	egg-group	wet	EW	heated	260	9	9	23.0769	23.0769	26.73	32.93	0.0238462				5.70178	97.6241	0.275881					0	0
26	clutch	dry	CD	baseline	60	32	1	3.125
27	clutch	dry	CD	baseline	60	51	0	0
32	clutch	dry	CD	baseline	60	40	2	5
35	clutch	dry	CD	baseline	60	39	0	0
45	clutch	dry	CD	baseline	60	13	0	0
83	clutch	dry	CD	baseline	60	39	0	0
90	clutch	dry	CD	baseline	60	36	1	2.77778
129	clutch	dry	CD	baseline	60	44	1	2.27273
25	clutch	wet	CW	baseline	60	33	0	0
31	clutch	wet	CW	baseline	60	27	0	0
89	clutch	wet	CW	baseline	60	36	0	0
94	clutch	wet	CW	baseline	60	38	0	0
128	clutch	wet	CW	baseline	60	34	0	0
143	clutch	wet	CW	baseline	60	30	0	0
47	egg-group	dry	ED	baseline	60	13	0	0
55	egg-group	dry	ED	baseline	60	12	0	0
107	egg-group	dry	ED	baseline	60	13	0	0
111	egg-group	dry	ED	baseline	60	12	0	0
154	egg-group	dry	ED	baseline	60	12	0	0
159	egg-group	dry	ED	baseline	60	12	1	8.33333
162	egg-group	dry	ED	baseline	60	12	0	0
48	egg-group	wet	EW	baseline	60	9	0	0
54	egg-group	wet	EW	baseline	60	9	0	0
106	egg-group	wet	EW	baseline	60	9	0	0
112	egg-group	wet	EW	baseline	60	9	0	0
160	egg-group	wet	EW	baseline	60	9	0	0

## Sheet: Table S2
Table S2. Data by egg
Sibship	Structure	Hydration	VTMax (°C)	Hatching Time (min after heating began)	Initial Mean Temperature (°C)	Heating Rate by individual (°C/min)	High Heating Rates (>0.2°C/min)	Initial Diameter (mm)	Final Diameter (mm)	Initial Volume (μL)	Final Volume (μL)	Egg Volume Lost (µL)	Volume Loss Rate (µL/min)
26	clutch	dry	36.46	85	26.6	0.116	no	4.615	4.194	51.4653	38.6265
26	clutch	dry	36.82	88	26.6	0.116136	no	4.487	3.649	47.3007	25.4402
26	clutch	dry	36.61	90	26.6	0.111222	no	4.038	3.976	34.4745	32.9108
26	clutch	dry	36.65	92	26.6	0.109239	no	4.551	3.976	49.3537	32.9108
26	clutch	dry	37.21	94	26.6	0.112872	no	4.231	3.595	39.6578	24.3274
26	clutch	dry	37.66	94	26.6	0.11766	no	4.487	3.541	47.3007	23.2476
26	clutch	dry	37.51	96	26.6	0.113646	no	4.487	3.867	47.3007	30.2776
26	clutch	dry	37.36	100	26.6	0.1076	no	4.423	3.704	45.3055	26.608
26	clutch	dry	37.54	103	26.6	0.106214	no	3.782		28.3246
26	clutch	dry	36.84	120	26.6	0.0853333	no	4.615		51.4653
26	clutch	dry	36.8	121	26.6	0.0842975	no	4.295		41.4848
26	clutch	dry	37.31	125	26.6	0.08568	no	4.231		39.6578
26	clutch	dry	37.31	127	26.6	0.0843307	no	4.231		39.6578
26	clutch	dry	38	128	26.6	0.0890625	no	4.744		55.9028
26	clutch	dry	37.48	130	26.6	0.0836923	no	4.679		53.6363
26	clutch	dry	38.62	131	26.6	0.0917557	no	4.872		60.551
26	clutch	dry	38	133	26.6	0.0857143	no	4.551		49.3537
26	clutch	dry	38.38	135	26.6	0.0872593	no	4.231		39.6578
26	clutch	dry	38.66	137	26.6	0.0880292	no
27	clutch	dry	34.71	55	25.67	0.164364	no	4.186	3.58	38.4058	24.0242
27	clutch	dry	35.34	66	25.67	0.146515	no	3.705	3.807	28.89	26.6296
27	clutch	dry	35.42	72	25.67	0.135417	no	3.897	3.409	30.9878	20.7434
27	clutch	dry	35.61	79	25.67	0.125823	no	3.849	3.75	29.8568	27.6117
27	clutch	dry	35.54	81	25.67	0.121852	no	4.042	3.011	34.5771	14.2933
27	clutch	dry	35.69	83	25.67	0.120723	no	3.705	3.466	26.6296	21.8014
27	clutch	dry	35.69	84	25.67	0.119286	no	4.186	3.182	38.4058	16.8694
27	clutch	dry	35.71	90	25.67	0.111556	no	4.619	2.898	51.5993	12.7437
27	clutch	dry	35.65	101	25.67	0.0988119	no	4.234	2.841	39.7422	12.0064
27	clutch	dry	36.07	103	25.67	0.100971	no	4.667	3.068	53.2247	15.1205
27	clutch	dry	36.1	104	25.67	0.100288	no	4.138		37.0998
27	clutch	dry	36.32	107	25.67	0.0995327	no	4.571		50.0073
27	clutch	dry	36.24	108	25.67	0.0978704	no	3.994		33.3598
27	clutch	dry	36.02	112	25.67	0.0924107	no	4.282		41.1093
27	clutch	dry	36.19	113	25.67	0.0930973	no	4.763		56.5772
27	clutch	dry	36.32	114	25.67	0.0934211	no	4.475		46.9222
27	clutch	dry	36.08	115	25.67	0.0905217	no	4.234		39.7422
27	clutch	dry	36.37	116	25.67	0.0922414	no	4.042		34.5771
27	clutch	dry	36.03	117	25.67	0.088547	no	3.945		32.147
27	clutch	dry	36	118	25.67	0.0875424	no	4.282		41.1093
27	clutch	dry	36.1	120	25.67	0.0869167	no
27	clutch	dry	36.16	123	25.67	0.0852846	no
27	clutch	dry	36.64	128	25.67	0.0857031	no
27	clutch	dry	36.8	129	25.67	0.0862791	no
27	clutch	dry	36.73	131	25.67	0.0844275	no
27	clutch	dry	36.89	132	25.67	0.085	no
27	clutch	dry	36.81	134	25.67	0.0831343	no
27	clutch	dry	37.41	141	25.67	0.0832624	no
27	clutch	dry	37.97	145	25.67	0.0848276	no
27	clutch	dry	38.04	147	25.67	0.0841497	no
27	clutch	dry	38.62	158	25.67	0.081962	no
27	clutch	dry	38.66	162	25.67	0.0801852	no
32	clutch	dry	32.37	19	27.47	0.257895	YES	3.422	3.588	24.1856	20.9817
32	clutch	dry	33.14	27	27.47	0.21	YES	2.994	3.341	19.5267	14.0525
32	clutch	dry	33.81	32	27.47	0.198125	no	2.851	3.217	17.4322	12.1336
32	clutch	dry	36.27	36	27.47	0.244444	YES	3.279	3.526	22.9534	18.4597
32	clutch	dry	36.78	39	27.47	0.238718	YES	3.635	3.588	25.1485	24.1856
32	clutch	dry	37.11	41	27.47	0.235122	YES	3.92	2.722	31.5397	10.56
32	clutch	dry	37.5	44	27.47	0.227955	YES	3.635	3.526	25.1485	22.9534
32	clutch	dry	37.65	45	27.47	0.226222	YES	3.422		20.9817
32	clutch	dry	37.76	46	27.47	0.223696	YES	3.564		23.7035
32	clutch	dry	36.41	48	27.47	0.18625	no	3.778		28.2349
32	clutch	dry	37.58	49	27.47	0.206327	YES	3.778		28.2349
32	clutch	dry	37.68	49	27.47	0.208367	YES	3.92		31.5397
32	clutch	dry	37.68	50	27.47	0.2042	YES	3.707		26.6727
32	clutch	dry	35.93	50	27.47	0.1692	no	3.778		28.2349
32	clutch	dry	38.06	52	27.47	0.203654	YES	3.564		23.7035
32	clutch	dry	38.14	52	27.47	0.205192	YES	2.78		11.2495
32	clutch	dry	38.14	52	27.47	0.205192	YES	3.564		23.7035
32	clutch	dry	36.31	53	27.47	0.166792	no	3.992		33.3097
32	clutch	dry	36.21	53	27.47	0.164906	no	3.707		26.6727
32	clutch	dry	36.53	55	27.47	0.164727	no	3.564		23.7035
32	clutch	dry	36.52	56	27.47	0.161607	no
32	clutch	dry	36.59	57	27.47	0.16	no
32	clutch	dry	36.64	58	27.47	0.158103	no
32	clutch	dry	36.68	61	27.47	0.150984	no
32	clutch	dry	36.79	62	27.47	0.150323	no
32	clutch	dry	36.71	63	27.47	0.146667	no
32	clutch	dry	36.83	64	27.47	0.14625	no
35	clutch	dry	34.52	84	26.51	0.0953571	no	4.068	3.652	35.2486	25.503
35	clutch	dry	34.42	89	26.51	0.0888764	no	4.068	3.2	35.2486	17.1573
35	clutch	dry	35.18	120	26.51	0.07225	no	4.237	3.756	39.8268	27.7445
35	clutch	dry	35.34	122	26.51	0.072377	no	3.983	3.443	33.085	21.3703
35	clutch	dry	35.77	128	26.51	0.0723438	no	4.322	3.617	42.2721	24.7768
35	clutch	dry	35.79	132	26.51	0.070303	no	4.492	3.165	47.459	16.6005
35	clutch	dry	36.09	135	26.51	0.070963	no	4.746	3.756	55.9735	27.7445
35	clutch	dry	37.12	137	26.51	0.0774453	no	3.983		33.085
35	clutch	dry	36.88	140	26.51	0.0740714	no	4.237		39.8268
35	clutch	dry	36.93	141	26.51	0.0739007	no	4.153		37.5047
35	clutch	dry	36.97	143	26.51	0.0731469	no	3.644		25.3358
35	clutch	dry	37	143	26.51	0.0733566	no	3.475		21.9717
35	clutch	dry	37.26	144	26.51	0.0746528	no	4.068		35.2486
35	clutch	dry	36.81	145	26.51	0.0710345	no	3.814		29.0497
35	clutch	dry	36.88	148	26.51	0.0700676	no	3.305		18.9023
35	clutch	dry	36.82	150	26.51	0.0687333	no	3.983		33.085
35	clutch	dry	37.34	152	26.51	0.07125	no	4.237		39.8268
35	clutch	dry	36.89	154	26.51	0.0674026	no	4.068		35.2486
35	clutch	dry	37.04	155	26.51	0.0679355	no
35	clutch	dry	37.28	156	26.51	0.0690385	no
35	clutch	dry	37.85	157	26.51	0.0722293	no
35	clutch	dry	37.81	157	26.51	0.0719745	no
35	clutch	dry	37.62	158	26.51	0.0703165	no
35	clutch	dry	38.3	162	26.51	0.0727778	no
35	clutch	dry	38.19	162	26.51	0.0720988	no
35	clutch	dry	38.36	171	26.51	0.0692982	no
35	clutch	dry	39.28	183	26.51	0.0697814	no
45	clutch	dry	35.39	21	27.02	0.398571	YES	3.557	3.418	23.5641	20.9082
45	clutch	dry	35.43	28	27.02	0.300357	YES	3.49		22.2575
45	clutch	dry	35.76	33	27.02	0.264848	YES	4.228		39.5735
45	clutch	dry	35.96	36	27.02	0.248333	YES	3.96		32.5151
45	clutch	dry	36.14	37	27.02	0.246486	YES	4.228		39.5735
45	clutch	dry	36.29	38	27.02	0.243947	YES	4.027		34.1936
45	clutch	dry	36.14	40	27.02	0.228	YES	3.691		26.3288
45	clutch	dry	36.1	41	27.02	0.221463	YES	4.228		39.5735
45	clutch	dry	37.64	49	27.02	0.216735	YES	3.624		24.9209
45	clutch	dry	37.74	52	27.02	0.206154	YES	4.161		37.7218
45	clutch	dry	38.17	52	27.02	0.214423	YES	4.027		34.1936
45	clutch	dry	37.79	53	27.02	0.203208	YES	3.96		32.5151
45	clutch	dry	38.05	55	27.02	0.200545	YES
83	clutch	dry	34.61	64	25.64	0.140156	no	4.437	3.107	45.737	15.7045
83	clutch	dry	35.06	95	25.64	0.0991579	no	4.225	3.559	39.4893	23.6039
83	clutch	dry	35.15	101	25.64	0.0941584	no	4.085	3.559	35.6924	23.6039
83	clutch	dry	34.43	107	25.64	0.0821495	no	4.507	4.068	47.9361	35.2486
83	clutch	dry	34.98	111	25.64	0.0841441	no	4.225	3.051	39.4893	14.8705
83	clutch	dry	33.42	119	25.64	0.0653782	no	4.014	3.446	33.8635	21.4262
83	clutch	dry	34.16	131	25.64	0.0650382	no	4.789		57.5088
83	clutch	dry	35.01	136	25.64	0.0688971	no	4.718		54.9887
83	clutch	dry	34.23	136	25.64	0.0631618	no	4.437		45.737
83	clutch	dry	35.38	142	25.64	0.0685915	no	4.859		60.0676
83	clutch	dry	35.76	156	25.64	0.0648718	no	4.366		43.5763
83	clutch	dry	35.87	156	25.64	0.0655769	no	4.366		43.5763
83	clutch	dry	35.83	157	25.64	0.0649045	no	4.859		60.0676
83	clutch	dry	36.16	158	25.64	0.0665823	no	4.577		50.2045
83	clutch	dry	36.29	160	25.64	0.0665625	no	4.085		35.6924
83	clutch	dry	35.6	166	25.64	0.06	no	4.718		54.9887
83	clutch	dry	35.79	168	25.64	0.0604167	no	5.282		77.1605
83	clutch	dry	37.26	169	25.64	0.0687574	no	4.507		47.9361
83	clutch	dry	36.23	174	25.64	0.0608621	no	4.93		62.7394
83	clutch	dry	37.66	178	25.64	0.0675281	no	4.648		52.5773
83	clutch	dry	37.56	185	25.64	0.0644324	no
83	clutch	dry	36.72	186	25.64	0.0595699	no
83	clutch	dry	36.71	186	25.64	0.0595161	no
83	clutch	dry	38.32	191	25.64	0.0663874	no
83	clutch	dry	38.7	193	25.64	0.0676684	no
83	clutch	dry	37.71	196	25.64	0.0615816	no
83	clutch	dry	38.79	196	25.64	0.0670918	no
83	clutch	dry	37.54	198	25.64	0.060101	no
83	clutch	dry	37.59	202	25.64	0.0591584	no
83	clutch	dry	39.17	205	25.64	0.066	no
83	clutch	dry	38.47	208	25.64	0.0616827	no
90	clutch	dry	29.91	43	26.22	0.085814	no	3.951	3.427	32.2939	21.0738
90	clutch	dry	30.45	51	26.22	0.0829412	no	3.75		27.6117
90	clutch	dry	31.97	75	26.22	0.0766667	no	4.085		35.6924
90	clutch	dry	32.63	92	26.22	0.0696739	no	4.219		39.3213
90	clutch	dry	32.75	93	26.22	0.0702151	no	4.353		43.1883
90	clutch	dry	32.93	100	26.22	0.0671	no	4.353		43.1883
90	clutch	dry	33.46	140	26.22	0.0517143	no	4.353		43.1883
90	clutch	dry	33.41	157	26.22	0.0457962	no	4.152		37.4776
90	clutch	dry	34.29	162	26.22	0.0498148	no	4.554		49.4514
90	clutch	dry	34.32	163	26.22	0.0496933	no	4.42		45.2133
90	clutch	dry	35.86	165	26.22	0.0584242	no	4.42		45.2133
90	clutch	dry	35.76	165	26.22	0.0578182	no	4.621		51.6663
90	clutch	dry	35.78	166	26.22	0.0575904	no	4.42		45.2133
90	clutch	dry	34.53	167	26.22	0.0497605	no	4.487		47.3007
90	clutch	dry	34.51	168	26.22	0.0493452	no	4.487		47.3007
90	clutch	dry	34.51	168	26.22	0.0493452	no	4.353		43.1883
90	clutch	dry	34.54	171	26.22	0.048655	no	4.487		47.3007
90	clutch	dry	34.7	171	26.22	0.0495906	no	4.353		43.1883
90	clutch	dry	34.59	178	26.22	0.0470225	no	4.152		37.4776
90	clutch	dry	35.89	182	26.22	0.0531319	no
90	clutch	dry	34.7	184	26.22	0.046087	no
90	clutch	dry	36.1	184	26.22	0.0536957	no
90	clutch	dry	34.67	184	26.22	0.0459239	no
90	clutch	dry	35.85	186	26.22	0.0517742	no
90	clutch	dry	36.05	190	26.22	0.0517368	no
90	clutch	dry	34.96	195	26.22	0.0448205	no
90	clutch	dry	35.79	200	26.22	0.04785	no
90	clutch	dry	35.95	203	26.22	0.047931	no
90	clutch	dry	37.52	203	26.22	0.055665	no
90	clutch	dry	36.08	205	26.22	0.0480976	no
90	clutch	dry	36.06	206	26.22	0.047767	no
90	clutch	dry	35.98	215	26.22	0.0453953	no
90	clutch	dry	36.06	218	26.22	0.0451376	no
90	clutch	dry	36.39	220	26.22	0.0462273	no
90	clutch	dry	36.12	224	26.22	0.0441964	no
129	clutch	dry	30.15	11	25.85	0.390909	YES	3.404	4.138	20.6523	37.0998
129	clutch	dry	30.64	12	25.85	0.399167	YES	3.475		21.9717
129	clutch	dry	31.73	14	25.85	0.42	YES	3.617		24.7768
129	clutch	dry	31.02	15	25.85	0.344667	YES	4.22		39.3493
129	clutch	dry	32.52	22	25.85	0.303182	YES	4.291		41.369
129	clutch	dry	33.1	30	25.85	0.241667	YES	4.043		34.6028
129	clutch	dry	34.03	32	25.85	0.255625	YES	4.149		37.3964
129	clutch	dry	33.48	34	25.85	0.224412	YES	4.504		47.8404
129	clutch	dry	33.51	34	25.85	0.225294	YES	3.652		25.503
129	clutch	dry	33.52	36	25.85	0.213056	YES	4.681		53.7051
129	clutch	dry	34.73	40	25.85	0.222	YES	4.184		38.3508
129	clutch	dry	34.85	41	25.85	0.219512	YES	3.723		27.0196
129	clutch	dry	35.12	41	25.85	0.226098	YES	4.113		36.4314
129	clutch	dry	34.2	43	25.85	0.194186	no	4.326		42.3896
129	clutch	dry	34.18	43	25.85	0.193721	no	4.362		43.4567
129	clutch	dry	34.31	44	25.85	0.192273	no	4.645		52.4755
129	clutch	dry	35.81	47	25.85	0.211915	YES	3.582		24.0645
129	clutch	dry	35.15	52	25.85	0.178846	no	4.326		42.3896
129	clutch	dry	36.2	54	25.85	0.191667	no	4.645		52.4755
129	clutch	dry	35.28	55	25.85	0.171455	no	4.22		39.3493
129	clutch	dry	35.26	58	25.85	0.162241	no
129	clutch	dry	35.28	64	25.85	0.147344	no
129	clutch	dry	36.65	69	25.85	0.156522	no
129	clutch	dry	36.66	72	25.85	0.150139	no
129	clutch	dry	37.42	74	25.85	0.156351	no
129	clutch	dry	36.52	75	25.85	0.142267	no
129	clutch	dry	36.52	76	25.85	0.140395	no
129	clutch	dry	36.56	76	25.85	0.140921	no
129	clutch	dry	36.74	76	25.85	0.143289	no
129	clutch	dry	37.26	83	25.85	0.13747	no
129	clutch	dry	37.22	84	25.85	0.135357	no
129	clutch	dry	37.45	85	25.85	0.136471	no
129	clutch	dry	37.22	91	25.85	0.124945	no
129	clutch	dry	38.02	92	25.85	0.132283	no
129	clutch	dry	37.1	92	25.85	0.122283	no
129	clutch	dry	37.83	96	25.85	0.124792	no
129	clutch	dry	38.68	97	25.85	0.132268	no
129	clutch	dry	38.21	98	25.85	0.126122	no
129	clutch	dry	37.51	99	25.85	0.117778	no
129	clutch	dry	37.43	100	25.85	0.1158	no
129	clutch	dry	38.05	109	25.85	0.111927	no
25	clutch	wet	36.26	223	25.98	0.0460987	no	6	4.681	113.098	53.7051	59.3925
25	clutch	wet	36.35	224	25.98	0.0462946	no	6.421	4.894	138.614	61.375	77.2392
25	clutch	wet	36.43	230	25.98	0.0454348	no	6.105	3.617	119.14	24.7768	94.3629
25	clutch	wet	36.63	232	25.98	0.0459052	no	6.211	4.362	125.454	43.4567	81.9972
25	clutch	wet	36.97	247	25.98	0.0444939	no	7.158	5.106	192.032	69.7015	122.331
25	clutch	wet	37.12	249	25.98	0.044739	no	6.632	3.191	152.733	17.013	135.72
25	clutch	wet	37.32	257	25.98	0.0441245	no	5.368	3.511	80.9911	22.6617	58.3294
25	clutch	wet	37.18	261	25.98	0.0429119	no	6.842		167.706
25	clutch	wet	37.21	269	25.98	0.0417472	no	5.895		107.263
25	clutch	wet	37.27	270	25.98	0.0418148	no	6.842		167.706
25	clutch	wet	37.3	271	25.98	0.0417712	no	7.474		218.604
25	clutch	wet	37.32	272	25.98	0.0416912	no	6.526		145.526
25	clutch	wet	38.55	278	25.98	0.0452158	no	6.211		125.454
25	clutch	wet	37.56	281	25.98	0.04121	no	7.263		200.608
25	clutch	wet	37.4	292	25.98	0.0391096	no	7.368		209.435
25	clutch	wet	37.5	295	25.98	0.0390508	no	6.421		138.614
25	clutch	wet	37.63	296	25.98	0.0393581	no	7.263		200.608
25	clutch	wet	38.55	300	25.98	0.0419	no	6.737		160.103
25	clutch	wet	38.6	301	25.98	0.0419269	no	6.316		131.925
25	clutch	wet	37.94	303	25.98	0.0394719	no	6.211		125.454
25	clutch	wet	38.41	314	25.98	0.039586	no
25	clutch	wet	38.74	316	25.98	0.0403797	no
25	clutch	wet	38.6	317	25.98	0.0398107	no
25	clutch	wet	38.73	325	25.98	0.0392308	no
31	clutch	wet	36.8	128	26.14	0.0832812	no	5.797	4.48	102.002	47.0797
31	clutch	wet	36.27	151	26.14	0.0670861	no	6.449	4.928	140.435	62.6631
31	clutch	wet	36.12	173	26.14	0.0576879	no	5.797	5.172	102.002	72.4395
31	clutch	wet	36.64	175	26.14	0.06	no	5.217	4.902	74.3468	61.6765
31	clutch	wet	36.89	179	26.14	0.0600559	no	5.362	4.187	80.7198	38.4334
31	clutch	wet	37.26	186	26.14	0.0597849	no	5.942	4.328	109.849	42.4484
31	clutch	wet	37.26	188	26.14	0.0591489	no	5.942	5.55	109.849	89.5114
31	clutch	wet	37.47	194	26.14	0.0584021	no	6.377	5.264	135.784	76.3743
31	clutch	wet	37.56	196	26.14	0.0582653	no	5.507		87.447
31	clutch	wet	37.62	198	26.14	0.0579798	no	6.304		131.174
31	clutch	wet	37.61	205	26.14	0.0559512	no	5.507		87.447
31	clutch	wet	37.7	208	26.14	0.0555769	no	6.232		126.731
31	clutch	wet	39.18	240	26.14	0.0543333	no	5.435		84.0617
31	clutch	wet			26.14		no	5.725		98.2485
31	clutch	wet			26.14		no	5.507		87.447
31	clutch	wet			26.14		no	5.652		94.5379
89	clutch	wet	37.31	281	26.22	0.0394662	no	6.154	4.248	122.032	40.1378
89	clutch	wet	36.9	305	26.22	0.0350164	no	7.051	4.912	183.549	62.0547
89	clutch	wet	36.98	314	26.22	0.0342675	no	7.436	4.381	215.287	44.027
89	clutch	wet	37.26	320	26.22	0.0345	no	7.436	5.111	215.287	69.9065
89	clutch	wet	37.42	329	26.22	0.0340426	no	7.179	4.845	193.728	59.5499
89	clutch	wet	37.09	353	26.22	0.0307932	no	6.41	4.58	137.903	50.3033
89	clutch	wet	37.22	353	26.22	0.0311615	no	5.962	4.248	110.962	40.1378
89	clutch	wet	39.62	377	26.22	0.0355438	no	6.603	4.912	150.738	62.0547
89	clutch	wet	37.73	381	26.22	0.03021	no	6.603	4.646	150.738	52.5094
89	clutch	wet	37.69	382	26.22	0.0300262	no	6.474	4.181	142.075	38.2684
89	clutch	wet	39.75	383	26.22	0.0353264	no	6.603		150.738
89	clutch	wet	37.8	388	26.22	0.0298454	no	6.41		137.903
89	clutch	wet	37.8	390	26.22	0.0296923	no	6.859		168.959
89	clutch	wet	37.97	391	26.22	0.0300512	no	6.026		114.574
89	clutch	wet			26.22		no	6.218		125.879
89	clutch	wet			26.22		no	7.179		193.728
89	clutch	wet			26.22		no	6.346		133.813
89	clutch	wet			26.22		no	5.641		93.987
89	clutch	wet			26.22		no	6.026		114.574
94	clutch	wet	36.49	131	26.2	0.0785496	no	6.579	5.891	149.101	107.045
94	clutch	wet	37.48	167	26.2	0.0675449	no	6.93	5.736	174.261	98.816
94	clutch	wet	37.55	168	26.2	0.0675595	no	6.842	5.116	167.706	70.1118
94	clutch	wet	37.56	177	26.2	0.0641808	no	7.105	5.581	187.798	91.0198
94	clutch	wet	36.88	191	26.2	0.0559162	no	6.316	5.969	131.925	111.354
94	clutch	wet	37.24	213	26.2	0.051831	no	6.228	5.581	126.487	91.0198
94	clutch	wet	38.79	238	26.2	0.0528992	no	6.667	5.969	155.164	111.354
94	clutch	wet	38.71	247	26.2	0.0506478	no	6.842	5.581	167.706	91.0198
94	clutch	wet	38.87	250	26.2	0.05068	no	6.754	5.194	161.318	73.3678
94	clutch	wet	38.91	251	26.2	0.0506375	no	5.614	5.039	92.6439	66.9935
94	clutch	wet	39.04	254	26.2	0.0505512	no	7.193	5.039	194.863	66.9935
94	clutch	wet	38.29	273	26.2	0.0442857	no	6.93	5.504	174.261	87.3042
94	clutch	wet	39.82	277	26.2	0.0491697	no	6.667		155.164
94	clutch	wet	39.83	286	26.2	0.0476573	no	6.404		137.516
94	clutch	wet			26.2		no	6.754		161.318
94	clutch	wet			26.2		no	6.842		167.706
94	clutch	wet			26.2		no	6.491		143.197
94	clutch	wet			26.2		no	7.105		187.798
94	clutch	wet			26.2		no	6.579		149.101
94	clutch	wet			26.2		no	6.667		155.164
128	clutch	wet	38.1	118	25.58	0.106102	no	6.789	5.289	163.839	77.4676
128	clutch	wet	37.7	134	25.58	0.0904478	no	6.514	5.041	144.725	67.0733
128	clutch	wet	37.85	138	25.58	0.088913	no	5.688	4.876	96.3559	60.7003
128	clutch	wet	37.38	149	25.58	0.0791946	no	5.321	5.207	78.8823	73.9201
128	clutch	wet	37.64	159	25.58	0.0758491	no	6.422	4.05	138.679	34.7828
128	clutch	wet	37.95	160	25.58	0.0773125	no	6.422	5.041	138.679	67.0733
128	clutch	wet	37.83	172	25.58	0.0712209	no	6.606	5.207	150.944	73.9201
128	clutch	wet	37.81	179	25.58	0.068324	no	6.33	5.537	132.804	88.8839
128	clutch	wet	39.08	183	25.58	0.0737705	no	6.239	5.124	127.158	70.4412
128	clutch	wet			25.58		no	7.339	5.289	206.971	77.4676
128	clutch	wet			25.58		no	6.147		121.616
128	clutch	wet			25.58		no	5.872		106.013
128	clutch	wet			25.58		no	7.156		191.872
128	clutch	wet			25.58		no	6.606		150.944
128	clutch	wet			25.58		no	6.697		157.268
128	clutch	wet			25.58		no	6.606		150.944
128	clutch	wet			25.58		no	6.789		163.839
128	clutch	wet			25.58		no	6.606		150.944
128	clutch	wet			25.58		no	6.697		157.268
143	clutch	wet	36.83	200	25.59	0.0562	no	6.614	5.811	151.493	102.743
143	clutch	wet	38.38	210	25.59	0.0609048	no	6.886	5.27	170.962	76.6358
143	clutch	wet	39.56	244	25.59	0.0572541	no	6.273	5.203	129.248	73.7498
143	clutch	wet	38.65	245	25.59	0.0533061	no	6.136	5.338	120.964	79.6408
143	clutch	wet	38.63	248	25.59	0.0525806	no	7.432	4.865	214.94	60.2904
143	clutch	wet	38.63	248	25.59	0.0525806	no	6.477	5.473	142.273	85.8373
143	clutch	wet			25.59		no	6.886	4.73	170.962	55.4094
143	clutch	wet			25.59		no	7.159		192.113
143	clutch	wet			25.59		no	6.545		146.801
143	clutch	wet			25.59		no	6.136		120.964
143	clutch	wet			25.59		no	5.932		109.296
143	clutch	wet			25.59		no	6.545		146.801
143	clutch	wet			25.59		no	5.795		101.897
143	clutch	wet			25.59		no	5.932		109.296
143	clutch	wet			25.59		no	6.341		133.497
143	clutch	wet			25.59		no	5.864		105.58
47	egg-group	dry	29.73	14	26.38	0.239286	YES	4.1	NA	36.087	NA	NA	NA
47	egg-group	dry	30.4	16	26.38	0.25125	YES	3.8	NA	28.731	NA	NA	NA
47	egg-group	dry	30.6	17	26.38	0.248235	YES	4.15	NA	37.4235	NA	NA	NA
47	egg-group	dry	29.74	18	26.38	0.186667	no	4	NA	33.5104	NA	NA	NA
47	egg-group	dry	30.12	30	26.38	0.124667	no	4.1	NA	36.087	NA	NA	NA
47	egg-group	dry	29.89	34	26.38	0.103235	no	4.05	3.431	34.7828	21.1476	13.6352	0.426099
47	egg-group	dry	30.93	38	26.38	0.119737	no	3.95	2.98	32.2694	13.8563	18.4131	0.511474
47	egg-group	dry	30.31	41	26.38	0.0958537	no	3.85	3.134	29.8801	16.1175	13.7626	0.352888
47	egg-group	dry	30.7	46	26.38	0.093913	no	3.8	3.018	28.731	14.3932	14.3378	0.325859
47	egg-group	dry	30.62	46	26.38	0.0921739	no	3.47	2.885	21.877	12.5729	9.30407	0.211456
47	egg-group	dry	31.47	51	26.38	0.0998039	no	3.6	2.85	24.4291	12.1209	12.3082	0.251188
47	egg-group	dry	31.97	66	26.38	0.084697	no	3.65	2.873	25.4612	12.4167	13.0445	0.20382
47	egg-group	dry	31.33	78	26.38	0.0634615	no	3.582	2.885	24.0645	12.5729	11.4915	0.151204
55	egg-group	dry	30.98	43	26.4	0.106512	no	4.133	4.051	36.9654	34.8086	2.15685	0.0526062
55	egg-group	dry	30.31	45	26.4	0.0868889	no	4.17	3.814	37.9671	29.0497	8.91743	0.207382
55	egg-group	dry	30.14	46	26.4	0.0813043	no	4.059	3.584	35.0152	24.1048	10.9104	0.247964
55	egg-group	dry	30.04	46	26.4	0.0791304	no	4.207	3.994	38.9868	33.3598	5.62693	0.127885
55	egg-group	dry	30.76	48	26.4	0.0908333	no	4.502	4.343	47.7767	42.8913	4.8854	0.106204
55	egg-group	dry	30.24	50	26.4	0.0768	no	3.948	3.569	32.2204	23.8034	8.41699	0.175354
55	egg-group	dry	30.54	52	26.4	0.0796154	no	4.391	3.723	44.3292	27.0196	17.3096	0.346192
55	egg-group	dry	30.49	73	26.4	0.0560274	no	4.207	3.791	38.9868	28.5273	10.4594	0.147316
55	egg-group	dry	31.28	91	26.4	0.0536264	no	4.022	3.77	34.0664	28.0559	6.0105	0.0675337
55	egg-group	dry	30.42	94	26.4	0.042766	no	4.539	4.5	48.9644	47.713	1.25132	0.0136013
55	egg-group	dry	29.97	100	26.4	0.0357	no	4.133	4.035	36.9654	34.3978	2.56767	0.0262007
55	egg-group	dry	31.28	109	26.4	0.0447706	no	4.244	4.179	40.0245	38.2135	1.81099	0.0169252
107	egg-group	dry	31.68	78	26.62	0.0648718	no	3.857	3.525	30.0434	22.9339	7.10951	0.0935462
107	egg-group	dry	32.26	90	26.62	0.0626667	no	3.71	3.537	26.7375	23.1689	3.56867	0.040553
107	egg-group	dry	32.2	94	26.62	0.0593617	no	3.612	3.398	24.6742	20.5433	4.13091	0.0449012
107	egg-group	dry	31.96	96	26.62	0.055625	no	3.907	3.309	31.227	18.971	12.256	0.130383
107	egg-group	dry	32.26	101	26.62	0.0558416	no	3.636	3.464	25.1693	21.7637	3.40558	0.0343998
107	egg-group	dry	31.9	104	26.62	0.0507692	no	4.029	3.501	34.2445	22.4686	11.776	0.11545
107	egg-group	dry	31.9	104	26.62	0.0507692	no	3.194	2.843	17.061	12.0318	5.02921	0.0493059
107	egg-group	dry	31.59	105	26.62	0.0473333	no	3.857	3.183	30.0434	16.8853	13.158	0.127748
107	egg-group	dry	32.4	118	26.62	0.0489831	no	3.784	3.58	28.3696	24.0242	4.3454	0.0374603
107	egg-group	dry	31.61	129	26.62	0.0386822	no	3.759	3.698	27.811	26.4789	1.33208	0.0104888
107	egg-group	dry	30.96	146	26.62	0.029726	no	3.342	3.045	19.5442	14.783	4.76128	0.0330645
107	egg-group	dry	31.21	148	26.62	0.0310135	no	3.071	2.99	15.1649	13.9963	1.16859	0.00800401
107	egg-group	dry	30.9	174	26.62	0.0245977	no	3.735	3.464	27.2817	21.7637	5.51797	0.0320812
111	egg-group	dry	31.9	93	26	0.0634409	no	4.952	4.282	63.5831	41.1093	22.4738	0.246965
111	egg-group	dry	31.62	111	26	0.0506306	no	4.824	4.271	58.7789	40.7933	17.9857	0.165006
111	egg-group	dry	32.02	114	26	0.052807	no	4.888	3.173	61.1495	16.7267	44.4229	0.396633
111	egg-group	dry	32.81	124	26	0.0549194	no	4.76	3.606	56.4704	24.5514	31.9189	0.261631
111	egg-group	dry	30.62	128	26	0.0360938	no	4.281	3.175	41.0805	16.7583	24.3221	0.193033
111	egg-group	dry	31.17	129	26	0.0400775	no	4.345	3.25	42.9506	17.9742	24.9764	0.196664
111	egg-group	dry	32.17	137	26	0.0450365	no	4.473	3.85	46.8594	29.8801	16.9793	0.125772
111	egg-group	dry	32.29	139	26	0.0452518	no	4.569	3.571	49.9417	23.8435	26.0982	0.190498
111	egg-group	dry	31.73	151	26	0.037947	no	4.185	3.575	38.3783	23.9237	14.4547	0.0970111
111	egg-group	dry	31.33	152	26	0.0350658	no	4.153	3.158	37.5047	16.4906	21.0141	0.140094
111	egg-group	dry	30.59	153	26	0.03	no	4.153	3.632	37.5047	25.0863	12.4183	0.0822407
111	egg-group	dry	30.59	153	26	0.03	no	4.026	3.494	34.1681	22.3341	11.834	0.078371
154	egg-group	dry	28.92	11	24.86	0.369091	YES	3.694	3.573	26.3931	23.8835	2.50956	0.278839
154	egg-group	dry	29.83	12	24.86	0.414167	YES	3.878	3.86	30.5368	30.1135	0.423245	0.0423245
154	egg-group	dry	31.69	15	24.86	0.455333	YES	3.984	3.799	33.1099	28.7083	4.40158	0.338583
154	egg-group	dry	31.37	18	24.86	0.361667	YES	3.922	3.625	31.588	24.9416	6.64646	0.415404
154	egg-group	dry	30.99	19	24.86	0.322632	YES	3.368	3.213	20.004	17.3673	2.63668	0.155099
154	egg-group	dry	31.12	20	24.86	0.313	YES	3.676	3.156	26.0091	16.4593	9.54988	0.530549
154	egg-group	dry	31.03	20	24.86	0.3085	YES	3.696	3.687	26.436	26.2433	0.19265	0.0107028
154	egg-group	dry	30.85	25	24.86	0.2396	YES	4	3.634	33.5104	25.1278	8.3826	0.364461
154	egg-group	dry	30.11	26	24.86	0.201923	YES	4.004	3.792	33.611	28.5499	5.06113	0.21088
154	egg-group	dry	30.25	37	24.86	0.145676	no	3.792	3.778	28.5499	28.2349	0.315051	0.00900146
154	egg-group	dry	31.48	53	24.86	0.124906	no	3.819	3.75	29.1641	27.6117	1.55238	0.0304389
154	egg-group	dry	30.12	56	24.86	0.0939286	no	3.86	2.466	30.1135	7.85197	22.2615	0.412251
159	egg-group	dry	31.49	10	25.89	0.56	YES	3.703	NA	26.5865	NA	NA	NA
159	egg-group	dry	31.96	12	25.89	0.505833	YES	3.676	3.576	26.0091	23.9437	2.0654	0.20654
159	egg-group	dry	32.15	26	25.89	0.240769	YES	3.757	3.694	27.7666	26.3931	1.37354	0.0572308
159	egg-group	dry	32.66	33	25.89	0.205152	YES	3.892	3.466	30.8687	21.8014	9.06724	0.292492
159	egg-group	dry	32.2	60	25.89	0.105167	no	3.568	2.495	23.7834	8.13226	15.6512	0.269847
159	egg-group	dry	32.04	77	25.89	0.0798701	no	3.784	3.214	28.3696	17.3835	10.9861	0.146481
159	egg-group	dry	32.53	78	25.89	0.0851282	no	3.703	3.353	26.5865	19.7379	6.84861	0.0901132
159	egg-group	dry	32.52	79	25.89	0.0839241	no	4.135	3.477	37.0191	22.0097	15.0094	0.194928
159	egg-group	dry	32.77	81	25.89	0.0849383	no	3.568	3.556	23.7834	23.5443	0.239161	0.00302735
159	egg-group	dry	32.42	86	25.89	0.0759302	no	3.757	3.636	27.7666	25.1693	2.59733	0.0309205
159	egg-group	dry	32.61	91	25.89	0.0738462	no	3.892	3.799	30.8687	28.7083	2.16038	0.024274
162	egg-group	dry	31.89	16	26.04	0.365625	YES	3.798	NA	28.6856	NA	NA	NA
162	egg-group	dry	32.09	18	26.04	0.336111	YES	3.284	3.264	18.5442	18.2075	0.336752	0.021047
162	egg-group	dry	32.06	20	26.04	0.301	YES	3.769	2.99	28.0335	13.9963	14.0372	0.779847
162	egg-group	dry	32.93	30	26.04	0.229667	YES	3.591	2.947	24.2463	13.4011	10.8452	0.38733
162	egg-group	dry	32.13	64	26.04	0.0951563	no	3.947	3.511	32.1959	22.6617	9.53425	0.153778
162	egg-group	dry	32.21	65	26.04	0.0949231	no	3.858	3.411	30.0667	20.78	9.28677	0.147409
162	egg-group	dry	32.32	65	26.04	0.0966154	no	4.077	3.917	35.4831	31.4674	4.01575	0.0637421
162	egg-group	dry	32.49	66	26.04	0.0977273	no	3.561	3.38	23.6437	20.2185	3.42517	0.0535183
162	egg-group	dry	32.05	74	26.04	0.0812162	no	4.065	3.816	35.1707	29.0954	6.0753	0.0843791
162	egg-group	dry	32.25	81	26.04	0.0766667	no	3.798	3.596	28.6856	24.3477	4.3379	0.0549101
162	egg-group	dry	32.85	89	26.04	0.0765169	no	3.882	3.798	30.6314	28.6856	1.94572	0.0223646
162	egg-group	dry	32.34	116	26.04	0.0543103	no	3.902	3.62	31.1072	24.8385	6.26874	0.0549889
48	egg-group	wet	33.34	132	27.75	0.0423485	no	6.447	3.765	140.305	27.9444	112.36	0.864311
48	egg-group	wet	33.82	134	27.75	0.0452985	no	6.869	4.409	169.699	44.8766	124.823	0.945627
48	egg-group	wet	33.83	148	27.75	0.0410811	no	7.462	6.181	217.553	123.645	93.9083	0.643208
48	egg-group	wet	34.79	165	27.75	0.0426667	no	7.31	3.608	204.528	24.5923	179.935	1.1039
48	egg-group	wet	34.49	175	27.75	0.0385143	no	6.332	5.52	132.93	88.0677	44.8621	0.259318
48	egg-group	wet	34.59	186	27.75	0.0367742	no	6.717	4.252	158.681	40.2513	118.43	0.643641
48	egg-group	wet	35.48	204	27.75	0.0378922	no	6.091	5.276	118.322	76.8978	41.4242	0.20507
48	egg-group	wet	34.66	207	27.75	0.0333816	no	6.531	5.126	145.861	70.5238	75.3371	0.367498
48	egg-group	wet	35.22	288	27.75	0.0259375	no	6.231	4.646	126.67	52.5094	74.1603	0.259302
54	egg-group	wet	33.98	184	26.86	0.0386957	no	5.016	3.378	66.0803	20.1827	45.8977	0.252185
54	egg-group	wet	34.57	187	26.86	0.0412299	no	5.848	4.155	104.718	37.5589	67.1592	0.363023
54	egg-group	wet	33.63	195	26.86	0.0347179	no	5.446	3.871	84.5732	30.3717	54.2015	0.280837
54	egg-group	wet	35.11	217	26.86	0.0380184	no	5.134	3.548	70.8545	23.3857	47.4688	0.220785
54	egg-group	wet	33.64	225	26.86	0.0301333	no	5.58	2.995	90.9708	14.0666	76.9042	0.344862
54	egg-group	wet	34.81	229	26.86	0.0347162	no	5.938	4.064	109.628	35.1448	74.4829	0.328119
54	egg-group	wet	33.25	234	26.86	0.0273077	no	5.357	3.122	80.4942	15.933	64.5612	0.278281
54	egg-group	wet	33.46	248	26.86	0.0266129	no	5.804	4.865	102.372	60.2904	42.0818	0.171064
54	egg-group	wet	33.93	258	26.86	0.0274031	no	5.982	3.364	112.083	19.9328	92.15	0.359961
106	egg-group	wet	33.82	162	25.79	0.0495679	no	6.255	4.727	128.139	55.304	72.8351	0.455219
106	egg-group	wet	33.61	170	25.79	0.046	no	5.657	5.157	94.7891	71.811	22.978	0.136774
106	egg-group	wet	33.75	171	25.79	0.0465497	no	5.697	3.943	96.814	32.0981	64.7159	0.382934
106	egg-group	wet	33.96	173	25.79	0.0472254	no	6.375	5.58	135.656	90.9708	44.6855	0.261319
106	egg-group	wet	33.91	179	25.79	0.0453631	no	6.215	5.385	125.696	81.763	43.9335	0.248212
106	egg-group	wet	34.55	260	25.79	0.0336923	no	5.618	4.38	92.8421	43.9969	48.8452	0.189322
106	egg-group	wet	34.29	261	25.79	0.032567	no	6.135	5.118	120.905	70.1941	50.7107	0.195794
106	egg-group	wet	34.93	288	25.79	0.0317361	no	6.295	5.479	130.613	86.1199	44.4932	0.155571
106	egg-group	wet	33.23	291	25.79	0.025567	no	6.295	5.663	130.613	95.091	35.5222	0.122914
112	egg-group	wet	33.84	240	26.13	0.032125	no	7.188	4.072	194.457	35.3527	159.104	0.668506
112	egg-group	wet	34.16	244	26.13	0.0329098	no	6.469	4.373	141.746	43.7863	97.9598	0.404793
112	egg-group	wet	34.36	291	26.13	0.0282818	no	6.938	4.338	174.865	42.7433	132.122	0.457168
112	egg-group	wet	35.26	294	26.13	0.0310544	no	6.531	4.988	145.861	64.9799	80.8809	0.27699
112	egg-group	wet	34.13	302	26.13	0.0264901	no	6.406	4.19	137.645	38.516	99.129	0.33043
112	egg-group	wet	34.17	316	26.13	0.025443	no	6.688	4.57	156.635	49.9745	106.66	0.339683
112	egg-group	wet	33.87	320	26.13	0.0241875	no	6.219	3.778	125.939	28.2349	97.7045	0.307247
112	egg-group	wet	34.77	329	26.13	0.0262614	no	6.219	5.277	125.939	76.9415	48.9978	0.14984
112	egg-group	wet	33.14	345	26.13	0.0203188	no	6.031	5.16	114.86	71.9364	42.9233	0.125141
160	egg-group	wet	34.48	173	26.73	0.0447977	no	6.023	3.926	114.403	31.6848	82.7184	0.483734
160	egg-group	wet	34.18	175	26.73	0.0425714	no	5.468	3.949	85.6022	32.2449	53.3573	0.308424
160	egg-group	wet	34.93	209	26.73	0.0392344	no	5.819	3.997	103.168	33.4351	69.7329	0.336874
160	egg-group	wet	34.44	228	26.73	0.0338158	no	5.38	4.613	81.5354	51.3984	30.137	0.13335
160	egg-group	wet	34.65	240	26.73	0.033	no	5.614	4.111	92.6439	36.3783	56.2656	0.23641
160	egg-group	wet	34.49	242	26.73	0.0320661	no	5.819	3.337	103.168	19.4567	83.7113	0.348797
160	egg-group	wet	34.71	248	26.73	0.0321774	no	5.702	4.941	97.0692	63.1603	33.9089	0.137841
160	egg-group	wet	33.47	256	26.73	0.0263281	no	5.38	4.676	81.5354	53.5332	28.0023	0.110245
160	egg-group	wet	33.91	265	26.73	0.0270943	no	6.111	3.23	119.491	17.6444	101.847	0.387251

## Sheet: Table S3
Table S3. Analyses of hatching temperature (VTMax) for effects of hydration, structure, and their interaction, without and with heating rate included as a covariate, using a reduced dataset excluding all individual embryos with heating rates over 0.2 °C/min.
	Values	Std. Error	t-value	p-value
Without including heating rate:
Intercept	36.369	0.242	150.076	2.0E-16***
Hydration	1.474	0.367	4.012	0.0006***
Structure	-4.927	0.36	-13.677	3.43E-12***
Hydration * Structure	1.296	0.55	2.355	0.0274*
Including heating rate as a covariate:
Intercept	40.3908	0.6134	65.848	2E-16***
Heating rate	-39.8505	3.8	-10.487	2E-16***
Hydration	-0.4471	1.1063	-0.404	0.687
Structure	-8.8501	0.9016	-9.816	5.32E-13***
Heating rate * Hydration	1.7083	14.3839	0.119	0.905
Heating rate * Structure	38.4417	6.7871	5.664	3.04E-08***
Hydration * Structure	2.8274	1.5971	1.77	0.08
Heating rate * Hydration * Structure	8.1442	26.5192	0.307	0.758
